# Supplementary material for: Impact of Maternal Intrapartum Antibiotics, and Caesarean Section with and without Labour on Bifidobacterium and Other Infant Gut Microbiota
Source: Microorganisms. 2021 Aug 31;9(9):1847. doi: 10.3390/microorganisms9091847 (PMC8467529; doi:10.3390/microorganisms9091847)
Supplement: Supplementary file 1 [file microorganisms-09-01847-s001.zip]

Archive with 3 entries (3 files):
- Figure S1-S7.pptx
- Table S1.xlsx
- Table S2.xlsx
