# Supplementary material for: Impact of Maternal Intrapartum Antibiotics, and Caesarean Section with and without Labour on Bifidobacterium and Other Infant Gut Microbiota
Source: Microorganisms. 2021 Aug 31;9(9):1847. doi: 10.3390/microorganisms9091847 (PMC8467529; doi:10.3390/microorganisms9091847)
Supplement: Supplementary file 1 [file microorganisms-09-01847-s001.zip › Table S1.xlsx]

## Sheet: Table S1
Table S1. Maternal and infant characteristics stratified by birth mode†
	All infants		Vaginal-no IAP		Vaginal-IAP		CS-no labour		CS-labour	p value
	(N=1654)		(N=876)		(N=375)		(N=231)		(N=172)
Maternal Characteristics
Maternal ethnicity										<0.001
Caucasian	1229 (74.30)		662 (75.57)		278 (74.13)		162 (70.13)		127 (73.84)
Asian	243 (14.69)		120 (13.70)		52 (13.87)		42 (18.18)		29 (16.86)
Other	182 (11.00)		94 (10.73)		45 (12.00)		27 (11.69)		16 (9.3)
Maternal age										<0.001
18 to 29	491 (29.69)		288 (32.88)		110 (29.33)		44 (19.05)		49 (28.49)
30 to 39	1083 (65.48)		549 (62.67)		255 (68.00)		165 (71.43)		114 (66.28)
Over 40	80 (4.84)		39 (4.45)		10 (2.67)		22 (9.52)		9 (5.23)
Maternal education										0.19
High school or less	163 (10.17)		101 (11.87)		32 (8.82)		17 (7.66)		13 (7.78)
Some post secondary	529 (33.00)		266 (31.26)		126 (34.71)		76 (34.23)		61 (36.53)
University degree	644 (40.17)		352 (41.36)		145 (39.94)		91 (40.99)		56 (33.53)
Postgraduate degree	267 (16.66)		132 (15.51)		60 (16.53)		38 (17.12)		37 (22.16)
Prenatal smoking										0.56
Yes	79 (4.89)		46 (5.36)		14 (3.86)		9 (3.98)		10 (5.95)
No	1537 (95.11)		813 (94.64)		349 (96.14)		217 (96.02)		158 (94.05)
Maternal prepregnancy weight status										0.001
Underweight	41 (2.64)		22 (2.67)		10 (2.87)		5 (2.3)		4 (2.45)
Normal weight	905 (58.24)		524 (63.52)		189 (54.15)		109 (50.23)		83 (50.92)
Overweight or obese	608 (39.12)		279 (33.82)		150 (42.98)		103 (47.47)		76 (46.63)
Infant Characteristics
Sex										0.01
Male	889 (53.75)		452 (51.6)		193 (51.47)		135 (58.44)		109 (63.37)
Female	765 (46.25)		424 (48.40)		182 (48.53)		96 (41.56)		63 (36.63)
Breastfeeding status at 3 months										<0.001
Exclusive_BF	911 (55.08)		498 (56.85)		215 (57.33)		106 (45.89)		92 (53.49)
Partial_BF	451 (27.27)		229 (26.14)		98 (26.13)		80 (34.63)		44 (25.58)
Non_BF	292 (17.65)		149 (17.01)		62 (16.53)		45 (19.48)		36 (20.93)
Infant antibiotic use during first 3 months										<0.001
Yes	141 (8.52)		50 (5.71)		42 (11.20)		19 (8.23)		30 (17.44)
No	1513 (91.48)		826 (94.29)		333 (88.80)		212 (91.77)		142 (82.56)
† Data is represented as N (%), and the significant differences are determined with Fisher’s exact tests.
