# Supplementary material for: Impact of Maternal Intrapartum Antibiotics, and Caesarean Section with and without Labour on Bifidobacterium and Other Infant Gut Microbiota
Source: Microorganisms. 2021 Aug 31;9(9):1847. doi: 10.3390/microorganisms9091847 (PMC8467529; doi:10.3390/microorganisms9091847)
Supplement: Supplementary file 1 [file microorganisms-09-01847-s001.zip › Table S2.xlsx]

## Sheet: Sheet1
Table S2. Median relative abundance of genus Bifidobacterium in faecal microbiota of infants according to a birth mode at 3 months by 16S rRNA sequencing and qPCR analysis †
			CS Groups Defined in This Study									CS Groups Defined Clinically
Breastfeeding status	Sequencing techniques	Relative or absolute abundance	Vaginal-no IAP		Vaginal-IAP		CS-no labour		CS-labour	Pairwise comprison		Vaginal-no IAP		Vaginal-IAP		CS-elective		CS-emergency	Pairwise comprison
All infants	16S-rRNA	relative abundance (%)	5.93 (1.55,15.92)		3.22 (0.21,11.82)		5.28 (1.05,16.30)		5.28 (0.16,15.90)	A,D		5.93 (1.55,15.92)		3.22 (0.21,11.82)		5.39 (1.05,16.83)		4.96 (0.39,15.76)	A,D,e
	qPCR	relative abundance (%)	3.38 (0.22,15.90)		1.41 (0.02,8.30)		2.21 (0.02,13.88)		2.14 (0.03,12.30)	A		3.38 (0.22,15.90)		1.41 (0.02,8.30)		2.98 (0.03,17.35)		1.85 (0.02,11.30)	A,C,d
	qPCR	log10 (gene-copies/g faeces)	7.14 (5.83,7.68)		6.80 (5.00,7.46)		6.99 (5.14,7.53)		6.88 (5.01,7.61)	A,B,C		7.14 (5.83,7.68)		6.80 (5.00,7.46)		7.02 (5.39,7.56)		6.88 (4.88,7.54)	A,C
Exclusive	16S-rRNA	relative abundance (%)	7.46 (1.81,19.69)		4.52 (0.06,18.42)		8.47 (1.36,22.21)		6.80 (0.45,18.29)	A,d		7.46 (1.81,19.69)		4.52 (0.06,18.42)		11.22 (3.30,22.20)		5.75 (0.08,21.04)	A,D,f
	qPCR	relative abundance (%)	3.31 (0.06,15.98)		1.50 (0.02,7.51)		2.89 (0.01,12.70)		2.51 (0.03,11.73)	A		3.31 (0.06,15.98)		1.50 (0.02,7.51)		5.29 (0.21,15.25)		1.63 (0.01,8.94)	A,C,D,F
	qPCR	log10 (gene-copies/g faeces)	7.14 (5.36,7.72)		6.83 (4.95,7.45)		7.01 (5.06,7.58)		6.80 (4.77,7.52)	A		7.14 (5.36,7.72)		6.83 (4.95,7.45)		7.12 (6.34,7.67)		6.71 (4.60,7.43)	A,C,d,f
Partial	16S-rRNA	relative abundance (%)	5.24 (1.73,14.40)		2.23 (0.50,8.51)		6.19 (1.56,15.48)		3.52 (0.16,14.41)	A,D		5.24 (1.73,14.40)		2.23 (0.50,8.51)		5.32 (1.04,14.13)		5.98 (0.99,16.36)	A,d,e
	qPCR	relative abundance (%)	3.87 (0.62,15.83)		1.13 (0.06,8.49)		2.10 (0.03,12.20)		2.42 (0.10,9.85)	A		3.87 (0.62,15.83)		1.13 (0.06,8.49)		2.10 (0.01,12.20)		2.61 (0.15,9.85)	A
	qPCR	log10 (gene-copies/g faeces)	7.25 (6.54,7.77)		6.75 (5.62,7.42)		7.31 (6.18,7.56)		7.00 (5.85,7.68)	A		7.25 (6.54,7.77)		6.75 (5.62,7.42)		7.17 (5.11,7.58)		7.27 (6.21,7.59)	A
Non	16S-rRNA	relative abundance (%)	2.86 (0.60,7.26)		2.50 (0.14,6.01)		2.14 (0.15,5.28)		3.58 (0.06,10.25)			2.86 (0.60,7.26)		2.50 (0.14,6.01)		1.78 (0.22,5.05)		3.55 (0.06,9.13)
	qPCR	relative abundance (%)	3.29 (0.35,14.50)		1.42 (0.02,11.15)		1.85 (0.01,17.50)		1.59 (0.01,19.15)			3.29 (0.35,14.50)		1.42 (0.02,11.15)		3.11 (0.01,19.20)		1.59 (0.01,16.00)
	qPCR	log10 (gene-copies/g faeces)	6.94 (5.97,7.46)		6.64 (4.81,7.55)		6.52 (4.52,7.11)		6.71 (4.82,7.51)	b		6.94 (5.97,7.46)		6.64 (4.81,7.55)		6.62 (5.03,7.09)		6.52(4.24,7.34)
† Comparisons are conducted by Kruskal-Wallis test, and pairwise comparisions by Dunn’s post hoc test for multiple comparison with Benjamini-Hochberg p value adjustments.
Signifiant difference (p < 0.05) for pairwise comparison is indicated by capital letter, while a trend (0.05 < p < 0.1) is indicated by correponding lowercase.
A/a, Vaginal-no IAP vs Vaginal-IAP; B/b, Vaginal-no IAP vs CS-no labour (or CS-elective); C/c, Vaginal-no IAP vs CS-labour (or CS-emergency) D/d, Vaginal-IAP vs CS-no labour (or CS-elective); E/e, Vaginal-IAP vs CS-labour (or CS-emergency), F/f, CS-no labour (or CS-elective) vs CS-labour (or CS-emergency)
